# Supplementary material for: Maintenance Therapy for Pancreatic Cancer, a New Approach Based on the Synergy between the Novel Agent GP-2250 (Misetionamide) and Gemcitabine
Source: Cancers (Basel). 2024 Jul 22;16(14):2612. doi: 10.3390/cancers16142612 (PMC11275110; doi:10.3390/cancers16142612)
Supplement: Supplementary file 1 [file cancers-16-02612-s001.zip]

Archive with 1 entries (1 files):
- cancers-3124484-supplementary.pdf
